# Supplementary material for: Genetic ablation of neuronal mitochondrial calcium uptake impedes Alzheimer’s disease progression
Source: EMBO J. 2026 May 22;45(13):4469–91. doi: 10.1038/s44318-026-00809-w (PMC13324160; doi:10.1038/s44318-026-00809-w)
Supplement: Supplementary file 3 — Source data Fig. 1 [file 44318_2026_809_MOESM3_ESM.zip]

Archive with 22 entries (21 files):
- SD Figure 1/
- __MACOSX/._SD Figure 1
- SD Figure 1/1 E.zip
- __MACOSX/SD Figure 1/._1 E.zip
- SD Figure 1/1 D.zip
- __MACOSX/SD Figure 1/._1 D.zip
- SD Figure 1/1 F.zip
- __MACOSX/SD Figure 1/._1 F.zip
- SD Figure 1/1 G.zip
- __MACOSX/SD Figure 1/._1 G.zip
- SD Figure 1/1 C.zip
- __MACOSX/SD Figure 1/._1 C.zip
- SD Figure 1/1 B.zip
- __MACOSX/SD Figure 1/._1 B.zip
- SD Figure 1/1K.zip
- __MACOSX/SD Figure 1/._1K.zip
- SD Figure 1/1 J.zip
- __MACOSX/SD Figure 1/._1 J.zip
- SD Figure 1/1 I.zip
- __MACOSX/SD Figure 1/._1 I.zip
- SD Figure 1/1 H.zip
- __MACOSX/SD Figure 1/._1 H.zip
