# Supplementary material for: Genetic ablation of neuronal mitochondrial calcium uptake impedes Alzheimer’s disease progression
Source: EMBO J. 2026 May 22;45(13):4469–91. doi: 10.1038/s44318-026-00809-w (PMC13324160; doi:10.1038/s44318-026-00809-w)
Supplement: Supplementary file 4 — Source data Fig. 2 [file 44318_2026_809_MOESM4_ESM.zip]

Archive with 16 entries (15 files):
- SD Figure 2/
- __MACOSX/._SD Figure 2
- SD Figure 2/2 D.zip
- __MACOSX/SD Figure 2/._2 D.zip
- SD Figure 2/2 E.zip
- __MACOSX/SD Figure 2/._2 E.zip
- SD Figure 2/2 F.zip
- __MACOSX/SD Figure 2/._2 F.zip
- SD Figure 2/2 B.zip
- __MACOSX/SD Figure 2/._2 B.zip
- SD Figure 2/2 C.zip
- __MACOSX/SD Figure 2/._2 C.zip
- SD Figure 2/2G.zip
- __MACOSX/SD Figure 2/._2G.zip
- SD Figure 2/2 A.zip
- __MACOSX/SD Figure 2/._2 A.zip
