# Supplementary material for: Genetic ablation of neuronal mitochondrial calcium uptake impedes Alzheimer’s disease progression
Source: EMBO J. 2026 May 22;45(13):4469–91. doi: 10.1038/s44318-026-00809-w (PMC13324160; doi:10.1038/s44318-026-00809-w)
Supplement: Supplementary file 5 — Source data Fig. 3 [file 44318_2026_809_MOESM5_ESM.zip]

Archive with 22 entries (21 files):
- SD Figure 3/
- __MACOSX/._SD Figure 3
- SD Figure 3/3 G.zip
- __MACOSX/SD Figure 3/._3 G.zip
- SD Figure 3/3 F.zip
- __MACOSX/SD Figure 3/._3 F.zip
- SD Figure 3/3 D.zip
- __MACOSX/SD Figure 3/._3 D.zip
- SD Figure 3/3 E.zip
- __MACOSX/SD Figure 3/._3 E.zip
- SD Figure 3/3 A.zip
- __MACOSX/SD Figure 3/._3 A.zip
- SD Figure 3/3 B.zip
- __MACOSX/SD Figure 3/._3 B.zip
- SD Figure 3/3 C.zip
- __MACOSX/SD Figure 3/._3 C.zip
- SD Figure 3/3 H.zip
- __MACOSX/SD Figure 3/._3 H.zip
- SD Figure 3/3 I.zip
- __MACOSX/SD Figure 3/._3 I.zip
- SD Figure 3/3 J.zip
- __MACOSX/SD Figure 3/._3 J.zip
