# Supplementary material for: Genetic ablation of neuronal mitochondrial calcium uptake impedes Alzheimer’s disease progression
Source: EMBO J. 2026 May 22;45(13):4469–91. doi: 10.1038/s44318-026-00809-w (PMC13324160; doi:10.1038/s44318-026-00809-w)
Supplement: Supplementary file 6 — Source data Fig. 4 [file 44318_2026_809_MOESM6_ESM.zip]

Archive with 26 entries (25 files):
- SD Figure 4/
- __MACOSX/._SD Figure 4
- SD Figure 4/4 B.zip
- __MACOSX/SD Figure 4/._4 B.zip
- SD Figure 4/4 C.zip
- __MACOSX/SD Figure 4/._4 C.zip
- SD Figure 4/4 A.zip
- __MACOSX/SD Figure 4/._4 A.zip
- SD Figure 4/4 D.zip
- __MACOSX/SD Figure 4/._4 D.zip
- SD Figure 4/4 E.zip
- __MACOSX/SD Figure 4/._4 E.zip
- SD Figure 4/4 G.zip
- __MACOSX/SD Figure 4/._4 G.zip
- SD Figure 4/4 F.zip
- __MACOSX/SD Figure 4/._4 F.zip
- SD Figure 4/4 K.zip
- __MACOSX/SD Figure 4/._4 K.zip
- SD Figure 4/4 J.zip
- __MACOSX/SD Figure 4/._4 J.zip
- SD Figure 4/4 H.zip
- __MACOSX/SD Figure 4/._4 H.zip
- SD Figure 4/4 I.zip
- __MACOSX/SD Figure 4/._4 I.zip
- SD Figure 4/4 L.zip
- __MACOSX/SD Figure 4/._4 L.zip
