# Supplementary material for: Genetic ablation of neuronal mitochondrial calcium uptake impedes Alzheimer’s disease progression
Source: EMBO J. 2026 May 22;45(13):4469–91. doi: 10.1038/s44318-026-00809-w (PMC13324160; doi:10.1038/s44318-026-00809-w)
Supplement: Supplementary file 7 — Source data Fig. 5 [file 44318_2026_809_MOESM7_ESM.zip]

Archive with 30 entries (29 files):
- SD Figure 5/
- __MACOSX/._SD Figure 5
- SD Figure 5/5 B.zip
- __MACOSX/SD Figure 5/._5 B.zip
- SD Figure 5/5 C.zip
- __MACOSX/SD Figure 5/._5 C.zip
- SD Figure 5/5 G.zip
- __MACOSX/SD Figure 5/._5 G.zip
- SD Figure 5/5 F.zip
- __MACOSX/SD Figure 5/._5 F.zip
- SD Figure 5/5 D.zip
- __MACOSX/SD Figure 5/._5 D.zip
- SD Figure 5/5 E.zip
- __MACOSX/SD Figure 5/._5 E.zip
- SD Figure 5/5 H.zip
- __MACOSX/SD Figure 5/._5 H.zip
- SD Figure 5/5 I.zip
- __MACOSX/SD Figure 5/._5 I.zip
- SD Figure 5/5O.zip
- __MACOSX/SD Figure 5/._5O.zip
- SD Figure 5/5 K.zip
- __MACOSX/SD Figure 5/._5 K.zip
- SD Figure 5/5 J.zip
- __MACOSX/SD Figure 5/._5 J.zip
- SD Figure 5/5N.zip
- __MACOSX/SD Figure 5/._5N.zip
- SD Figure 5/5 M.zip
- __MACOSX/SD Figure 5/._5 M.zip
- SD Figure 5/5 L.zip
- __MACOSX/SD Figure 5/._5 L.zip
