# Supplementary material for: Genetic ablation of neuronal mitochondrial calcium uptake impedes Alzheimer’s disease progression
Source: EMBO J. 2026 May 22;45(13):4469–91. doi: 10.1038/s44318-026-00809-w (PMC13324160; doi:10.1038/s44318-026-00809-w)
Supplement: Supplementary file 8 — Figure EV1 Source Data [file 44318_2026_809_MOESM8_ESM.zip]

Archive with 22 entries (21 files):
- Source data for Figure EV1/
- Source data for Figure EV1/EV1A.pzfx
- Source data for Figure EV1/EV1B.pzfx
- Source data for Figure EV1/EV1C.pzfx
- Source data for Figure EV1/EV1D.pzfx
- Source data for Figure EV1/EV1E.pzfx
- Source data for Figure EV1/EV1F.pzfx
- Source data for Figure EV1/EV1G.pzfx
- Source data for Figure EV1/EV1H.pzfx
- Source data for Figure EV1/EV1I.pzfx
- Source data for Figure EV1/EV1J.pzfx
- Source data for Figure EV1/EV1K.pzfx
- Source data for Figure EV1/EV1L.pzfx
- Source data for Figure EV1/EV1M.pzfx
- Source data for Figure EV1/EV1N.pzfx
- Source data for Figure EV1/EV1O.pptx
- Source data for Figure EV1/EV1P.pzfx
- Source data for Figure EV1/EV1Q.pzfx
- Source data for Figure EV1/EV1R.pzfx
- Source data for Figure EV1/EV1S.pzfx
- Source data for Figure EV1/EV1T.pzfx
- Source data for Figure EV1/EV1U.pzfx
