# Supplementary material for: Genetic ablation of neuronal mitochondrial calcium uptake impedes Alzheimer’s disease progression
Source: EMBO J. 2026 May 22;45(13):4469–91. doi: 10.1038/s44318-026-00809-w (PMC13324160; doi:10.1038/s44318-026-00809-w)
Supplement: Supplementary file 9 — Figure EV2 Source Data [file 44318_2026_809_MOESM9_ESM.zip]

Archive with 14 entries (13 files):
- Source data for Figure EV2/
- Source data for Figure EV2/EV2A.pzfx
- Source data for Figure EV2/EV2B.pzfx
- Source data for Figure EV2/EV2C.pptx
- Source data for Figure EV2/EV2D.pzfx
- Source data for Figure EV2/EV2E.pzfx
- Source data for Figure EV2/EV2F.pzfx
- Source data for Figure EV2/EV2G.pzfx
- Source data for Figure EV2/EV2H.pzfx
- Source data for Figure EV2/EV2I.pzfx
- Source data for Figure EV2/EV2J.pzfx
- Source data for Figure EV2/EV2K.pzfx
- Source data for Figure EV2/EV2L.pzfx
- Source data for Figure EV2/EV2M.pzfx
