# Supplementary material for: Genetic ablation of neuronal mitochondrial calcium uptake impedes Alzheimer’s disease progression
Source: EMBO J. 2026 May 22;45(13):4469–91. doi: 10.1038/s44318-026-00809-w (PMC13324160; doi:10.1038/s44318-026-00809-w)
Supplement: Supplementary file 10 — Figure EV3 Source Data [file 44318_2026_809_MOESM10_ESM.zip]

Archive with 17 entries (16 files):
- Source data for Figure EV3/
- Source data for Figure EV3/EV3A.pptx
- Source data for Figure EV3/EV3B.pzfx
- Source data for Figure EV3/EV3C.pzfx
- Source data for Figure EV3/EV3D.pzfx
- Source data for Figure EV3/EV3E.pptx
- Source data for Figure EV3/EV3F.pzfx
- Source data for Figure EV3/EV3G.pzfx
- Source data for Figure EV3/EV3H.pzfx
- Source data for Figure EV3/EV3I.pzfx
- Source data for Figure EV3/EV3J.pzfx
- Source data for Figure EV3/EV3K.pzfx
- Source data for Figure EV3/EV3L.pptx
- Source data for Figure EV3/EV3M.pzfx
- Source data for Figure EV3/EV3N.pzfx
- Source data for Figure EV3/EV3O.pzfx
- Source data for Figure EV3/EV3P.pzfx
