# Supplementary material for: Genetic ablation of neuronal mitochondrial calcium uptake impedes Alzheimer’s disease progression
Source: EMBO J. 2026 May 22;45(13):4469–91. doi: 10.1038/s44318-026-00809-w (PMC13324160; doi:10.1038/s44318-026-00809-w)
Supplement: Supplementary file 11 — Figure EV4 Source Data [file 44318_2026_809_MOESM11_ESM.zip]

Archive with 13 entries (12 files):
- Source data for Figure EV4/
- Source data for Figure EV4/EV4A.pzfx
- Source data for Figure EV4/EV4B.pzfx
- Source data for Figure EV4/EV4C.pzfx
- Source data for Figure EV4/EV4D.pzfx
- Source data for Figure EV4/EV4E.pzfx
- Source data for Figure EV4/EV4F.pzfx
- Source data for Figure EV4/EV4G.pzfx
- Source data for Figure EV4/EV4H.pzfx
- Source data for Figure EV4/EV4I.pzfx
- Source data for Figure EV4/EV4J.pzfx
- Source data for Figure EV4/EV4K.pzfx
- Source data for Figure EV4/EV4L.pzfx
