# Supplementary material for: Genetic ablation of neuronal mitochondrial calcium uptake impedes Alzheimer’s disease progression
Source: EMBO J. 2026 May 22;45(13):4469–91. doi: 10.1038/s44318-026-00809-w (PMC13324160; doi:10.1038/s44318-026-00809-w)
Supplement: Supplementary file 12 — Figure EV5 Source Data [file 44318_2026_809_MOESM12_ESM.zip]

Archive with 24 entries (23 files):
- Source data for Figure EV5/
- Source data for Figure EV5/EV5A.pzfx
- Source data for Figure EV5/EV5B.pzfx
- Source data for Figure EV5/EV5C.pzfx
- Source data for Figure EV5/EV5D.pzfx
- Source data for Figure EV5/EV5E.pzfx
- Source data for Figure EV5/EV5F.pzfx
- Source data for Figure EV5/EV5G.pzfx
- Source data for Figure EV5/EV5H.pzfx
- Source data for Figure EV5/EV5I.pzfx
- Source data for Figure EV5/EV5J.prism
- Source data for Figure EV5/EV5K.prism
- Source data for Figure EV5/EV5L.prism
- Source data for Figure EV5/EV5M.pptx
- Source data for Figure EV5/EV5N.pzfx
- Source data for Figure EV5/EV5O.pzfx
- Source data for Figure EV5/EV5P.pptx
- Source data for Figure EV5/EV5Q.prism
- Source data for Figure EV5/EV5R.prism
- Source data for Figure EV5/EV5S.prism
- Source data for Figure EV5/EV5T.prism
- Source data for Figure EV5/EV5U.prism
- Source data for Figure EV5/EV5V.prism
- Source data for Figure EV5/EV5W.prism
