# Supplementary material for: Genetic ablation of neuronal mitochondrial calcium uptake impedes Alzheimer’s disease progression
Source: EMBO J. 2026 May 22;45(13):4469–91. doi: 10.1038/s44318-026-00809-w (PMC13324160; doi:10.1038/s44318-026-00809-w)
Supplement: Supplementary file 13 — Raw Western Blot and Microscopy Images [file 44318_2026_809_MOESM13_ESM.zip]

Archive with 147 entries (122 files):
- SD_Images/
- SD_Images/SD 5N/
- SD_Images/SD 5N/5N.tif
- SD_Images/SD Fig 2E/
- SD_Images/SD Fig 2E/3xTg-AD x Camk2a-Cre -4x (imaged rotated horizontal).TIF
- SD_Images/SD Fig 2E/3xTg-AD x Camk2a-Cre-40x.TIF
- SD_Images/SD Fig 2E/3xTg-AD x Mcuflfl x Camk2a-Cre- 40x.TIF
- SD_Images/SD Fig 2E/3xTg-AD x Mcuflfl x Camk2a-Cre- 4x.TIF
- SD_Images/SD FIG 3G/
- SD_Images/SD FIG 3G/3xTg-AD  x Camk2a-Cre PHF13.TIF
- SD_Images/SD FIG 3G/3xTg-AD x Camk2a-Cre AT180.TIF
- SD_Images/SD FIG 3G/3xTg-AD x Camk2a-Cre AT270.tif
- SD_Images/SD FIG 3G/3xTg-AD x Camk2a-Cre AT8.TIF
- SD_Images/SD FIG 3G/3xTg-AD x Camk2a-Cre HT7.TIF
- SD_Images/SD FIG 3G/3xTg-AD x Mcuflfl x Camk2a-Cre PHF13.TIF
- SD_Images/SD FIG 3G/3xTg-AD x Mcuflfl x Camk2a-Cre- AT180.TIF
- SD_Images/SD FIG 3G/3xTg-AD x Mcuflfl x Camk2a-Cre- AT270.tif
- SD_Images/SD FIG 3G/3xTg-AD x Mcuflfl x Camk2a-Cre- AT8.TIF
- SD_Images/SD FIG 3G/3xTg-AD x Mcuflfl x Camk2a-Cre- HT7.TIF
- SD_Images/SD Fig 4A/
- SD_Images/SD Fig 4A/3xTg-AD x Camk2aCre-Cortex.tif
- SD_Images/SD Fig 4A/3xTg-AD x Camk2aCre-Hippo.tif
- SD_Images/SD Fig 4A/3xtg-AD x Mcu flfl x Cre- Hippo.tif
- SD_Images/SD Fig 4A/3xTg-AD x MCUflfl x Cre-Cortex.tif
- SD_Images/SD Fig 4D/
- SD_Images/SD Fig 4D/3xTg-AD x Camk2a-Cre-Cortex.TIF
- SD_Images/SD Fig 4D/3xTg-AD x Camk2a-Cre-Hippo.TIF
- SD_Images/SD Fig 4D/3xTg-AD x Mcuflfl x Camk2a-Cre-Cortex.TIF
- SD_Images/SD Fig 4D/3xTg-AD x Mcuflfl x Camk2a-Cre-Hippo.TIF
- SD_Images/SD Fig 5J/
- SD_Images/SD Fig 5J/5J.tif
- SD_Images/SD Fig 5J/MCU shRNA.tif
- SD_Images/SD Fig 5J/scrshRNA.tif
- SD_Images/SD Fig 5L/
- SD_Images/SD Fig 5L/5L.tif
- SD_Images/SD Fig 5L/APPsw MCUshRNA.tif
- SD_Images/SD Fig 5L/APPsw scr shRNA.tif
- SD_Images/SD Fig 5L/MCUshRNA.tif
- SD_Images/SD Fig 5L/scrshRNA.tif
- SD_Images/SD4J/
- SD_Images/SD4J/3xtg-AD x  MCUflfl  x Camk2a-Cre.tif
- SD_Images/SD4J/3xTg-AD x Camk2a-Cre.tif
- SD_Images/SD4J/Camk2a-Cre.tif
- SD_Blots/
- SD_Blots/SD Figure 1B/
- SD_Blots/SD Figure 1B/1B MICU3.tif
- SD_Blots/SD Figure 1B/1B VDAC.tif
- SD_Blots/SD Figure 1B/1B-EMRE.tif
- SD_Blots/SD Figure 1B/1B-MCU.tif
- SD_Blots/SD Figure 1B/1B-MCUB.tif
- SD_Blots/SD Figure 1B/1B-MICU1.tif
- SD_Blots/SD Figure 1B/1B-MICU2.tif
- SD_Blots/SD Figure 1B/1B-NCLX .tif.tif
- SD_Blots/SD Figure 1C/
- SD_Blots/SD Figure 1C/1C-EMRE.tif
- SD_Blots/SD Figure 1C/1C-MCU.tif.tif
- SD_Blots/SD Figure 1C/1C-MCUB.tif
- SD_Blots/SD Figure 1C/1C-MICU1.tif
- SD_Blots/SD Figure 1C/1C-MICU2.tif.tif
- SD_Blots/SD Figure 1C/1C-MICU3.tif
- SD_Blots/SD Figure 1C/1C-NCLX-.tif.tif
- SD_Blots/SD Figure 1C/1C-VDAC.tif
- SD_Blots/SD Figure 2G/
- SD_Blots/SD Figure 2G/2G ADAM-10.tif.jpg
- SD_Blots/SD Figure 2G/2G AICD.tif
- SD_Blots/SD Figure 2G/2G APH.tif
- SD_Blots/SD Figure 2G/2G APP.tif
- SD_Blots/SD Figure 2G/2G BACE1.tif
- SD_Blots/SD Figure 2G/2G C99.jpg
- SD_Blots/SD Figure 2G/2G NCT.tif
- SD_Blots/SD Figure 2G/2G PS1.tif
- SD_Blots/SD Figure 2G/2G sAPP B.tif
- SD_Blots/SD Figure 2G/2G sAPPa.tif
- SD_Blots/SD Figure 2G/2G Tubulin.tif
- SD_Blots/SD Figure 3A/
- SD_Blots/SD Figure 3A/3A AT180.jpg
- SD_Blots/SD Figure 3A/3A AT270.tif.tif
- SD_Blots/SD Figure 3A/3A AT8.tif
- SD_Blots/SD Figure 3A/3A HT7 Insoluble.tif
- SD_Blots/SD Figure 3A/3A HT7 Soluble.tif
- SD_Blots/SD Figure 3A/3A PHF13.tif
- SD_Blots/SD Figure 3A/3A tubulin.png
- SD_Blots/SD Figure 4G/
- SD_Blots/SD Figure 4G/4G PSD-95.tif.tif
- SD_Blots/SD Figure 4G/4G SYP.tif
- SD_Blots/SD Figure 4G/4G Tubulin.tif
- SD_Blots/SD Figure 4H/
- SD_Blots/SD Figure 4H/4H GFAP.tif
- SD_Blots/SD Figure 4H/4H iba-1 .tif.tif
- SD_Blots/SD Figure 4H/4H tubulin.tif
- SD_Blots/SD Figure 4I/
- SD_Blots/SD Figure 4I/4I -IBA-1.tif
- SD_Blots/SD Figure 4I/4I GFAP.tif
- SD_Blots/SD Figure 4I/4I Tubulin.tif
- SD_Blots/SD Figure 5B/
- SD_Blots/SD Figure 5B/5B MCU.tif
- SD_Blots/SD Figure 5B/5B MCUB.tif
- SD_Blots/SD Figure 5B/5B MICU1.tif
- SD_Blots/SD Figure 5B/5B MICU2.tif.tif
- SD_Blots/SD Figure 5B/5B Oxphos.tif.tif
- SD_Blots/SD Figure 5B/5B VDAC.tif
- SD_Blots/SD S1 O/
- SD_Blots/SD S1 O/S10-MCU.jpg
- SD_Blots/SD S1 O/S1O VDAC.jpg
- SD_Blots/SD S2C/
- SD_Blots/SD S2C/S2C ADAM10.tif
- SD_Blots/SD S2C/S2C AICD.tif
- SD_Blots/SD S2C/S2C APH-1.png
- SD_Blots/SD S2C/S2C APP.tif
- SD_Blots/SD S2C/S2C C99.tif
- SD_Blots/SD S2C/S2C NCT.tif
- SD_Blots/SD S2C/S2C PS1.tif
- SD_Blots/SD S2C/S2C sAPPa.tif
- SD_Blots/SD S2C/S2C sAPPb.tif
- SD_Blots/SD S2C/S2C TUBULIN.tif
- SD_Blots/SD S3A/
- SD_Blots/SD S3A/S3A AT180.tif
- SD_Blots/SD S3A/S3A AT270.tif
- SD_Blots/SD S3A/S3A AT8.tif
- SD_Blots/SD S3A/S3A HT7 Insoluble.tif
- SD_Blots/SD S3A/S3A HT7 SOLUBLE.tif
- SD_Blots/SD S3A/S3A PHF13.tif
- SD_Blots/SD S3A/S3A Tubulin2.tif
- SD_Blots/SD S3E/
- SD_Blots/SD S3E/3E CamkIIa.tif
- SD_Blots/SD S3E/3E CDK5.tif
- SD_Blots/SD S3E/3E ERK2.jpg
- SD_Blots/SD S3E/3E GSK3b.tif
- SD_Blots/SD S3E/3E MARK 1.jpg
- SD_Blots/SD S3E/3E RACK1.jpg
- SD_Blots/SD S3E/3E tubulin.tif
- SD_Blots/SD S3L/
- SD_Blots/SD S3L/3L PP1.jpg
- SD_Blots/SD S3L/3L PP2A.jpg
- SD_Blots/SD S3L/3L PP2B.jpg
- SD_Blots/SD S3L/3L PP5.jpg
- SD_Blots/SD S3L/3L Tubulin.jpg
- SD_Blots/SD S5M/
- SD_Blots/SD S5M/5M LC3 Iand II.jpg
- SD_Blots/SD S5M/5M p62 blot.jpg
- SD_Blots/SD S5M/5M Tubulin.jpg
- SD_Blots/SD S5P/
- SD_Blots/SD S5P/APH.tif
- SD_Blots/SD S5P/NCT.tif
- SD_Blots/SD S5P/PS-1.tif
- SD_Blots/SD S5P/tubulin-1.tif
- SD_Blots/SD S5P/tubulin-2.tif
